# Supplementary material for: Root traits correlate with crop rhizosphere microbiome diversity independent of legume relatedness
Source: ISME Commun. 2026 Apr 14;6(1):ycag087. doi: 10.1093/ismeco/ycag087 (PMC13155103; doi:10.1093/ismeco/ycag087)
Supplement: TableS2_ycag087 [file tables2_ycag087.zip]

Archive with 1 entries (1 files):
- TableS2_ycag087.csv
