# Supplementary material for: Root traits correlate with crop rhizosphere microbiome diversity independent of legume relatedness
Source: ISME Commun. 2026 Apr 14;6(1):ycag087. doi: 10.1093/ismeco/ycag087 (PMC13155103; doi:10.1093/ismeco/ycag087)
Supplement: TableS2_ycag087 [file tables2_ycag087.zip › TableS2_ycag087.csv]

Component	Model	WAIC	SE	Bayes_R2_Mean	Bayes_R2_SD
Chao1	Species_P_Greenhouse	-1730.60840785516	50.875934636774	0.67991025000515	0.0142274771987537
Chao1	Phylogeny_Species_Greenhouse_P	-1730.24502706208	50.8777031801924	0.680437170810236	0.0142897659661833
Chao1	Species_Greenhouse	-1725.72208290948	51.0503309273494	0.675763434841383	0.0146967212875778
Chao1	Phylogeny_P_Greenhouse	-1725.61671094465	48.7343921952038	0.677165891283248	0.0149712683318395
Chao1	Phylogeny_Species_Greenhouse	-1725.50510040392	50.9731200267368	0.676178898958305	0.0145489831407672
Chao1	Phylogeny_Greenhouse	-1721.61913049924	48.9596112213033	0.673334700863103	0.0149069888744406
Chao1	Species_P	-1710.75436147743	50.3143466518852	0.66116302294063	0.0150688194505705
Chao1	Species_Phylogeny_P	-1710.59288323905	50.4150884037257	0.661870214742022	0.014829690740146
Chao1	Phylogeny_P	-1706.36500406131	48.1436655889491	0.658444508408076	0.0153882743423369
Chao1	Species	-1706.3527219354	50.4777504714563	0.656884173981772	0.0152665899071092
Chao1	Species_Phylogeny	-1706.25193575533	50.6920065347948	0.657721336712665	0.0152315476445418
Chao1	Phylogeny	-1702.11032008128	48.3420160334323	0.654141064910834	0.0158731524602941
Chao1	P	-1184.15844724715	42.9896185533777	0.00563410014778744	0.00597468429862293
Chao1	Greenhouse	-1183.0390398983	43.1842410975576	0.00746918554628294	0.00847913495346136
Chao1	P_Greenhouse	-1182.87550515086	43.269308267909	0.0128216556063	0.00994168474979479
PC1	Species_P_Greenhouse	-1734.28724534925	51.6018158897371	0.775324216557411	0.00918296076249804
PC1	Phylogeny_Species_Greenhouse	-1734.21616916978	51.696988292404	0.774824634761449	0.00914763648318122
PC1	Species_Greenhouse	-1733.99844575609	51.9483594766606	0.774619225736621	0.00917357428823571
PC1	Phylogeny_Species_Greenhouse_P	-1733.74951777594	51.4816071272368	0.775410033321686	0.0091923787032313
PC1	Phylogeny_P_Greenhouse	-1730.83630784945	49.7203604912388	0.774012138911784	0.00950680017564376
PC1	Phylogeny_Greenhouse	-1730.46923678022	50.1621061049063	0.773249202615101	0.00936111139994025
PC1	Species_Phylogeny_P	-1716.3633931251	51.677507094027	0.763223047651624	0.00947990300848727
PC1	Species_P	-1716.11017504456	51.8285029141981	0.762932072743049	0.00947606275236857
PC1	Species	-1715.8955254863	52.3351429919965	0.762311565168471	0.00953504674186997
PC1	Species_Phylogeny	-1715.43984305465	52.2130152627501	0.762376834421542	0.00960112379659132
PC1	Phylogeny_P	-1712.85929710643	49.9616548040135	0.761638306629104	0.00989120030447685
PC1	Phylogeny	-1712.25258037289	50.3842110242906	0.760612446114921	0.00984422864705018
PC1	P	-1006.9880240473	36.9386081924516	0.00310055178111677	0.00398188315049441
PC1	Greenhouse	-1006.5516356351	36.9799388530843	0.00454288122113928	0.00582079480543978
PC1	P_Greenhouse	-1005.25859819252	37.0055062397927	0.00767991615120525	0.00705835614747176
PC2	Phylogeny_Species_Greenhouse_P	-2271.29839269788	57.4836160541772	0.825564895047171	0.006594083330887
PC2	Species_P_Greenhouse	-2271.25117130508	57.4764632119052	0.825453381775273	0.0066249523616077
PC2	Phylogeny_P_Greenhouse	-2268.95546558135	58.3755909893	0.824821613915996	0.00663310089391942
PC2	Species_Phylogeny_P	-2268.03116794449	58.4702573649333	0.822322414063252	0.00653894502156059
PC2	Species_P	-2267.97227253452	58.5048568709653	0.822171975934246	0.00647172531490502
PC2	Phylogeny_P	-2266.23061743248	59.2457202559909	0.821445501347307	0.00658392418225776
PC2	Phylogeny_Species_Greenhouse	-2217.48263029141	56.9465941399002	0.805271141323662	0.00747837507645565
PC2	Species_Greenhouse	-2217.20423046642	56.9860216220244	0.805171781198032	0.00760365065732081
PC2	Species	-2216.10037584512	57.6659113360243	0.802244106270493	0.00744882956803813
PC2	Species_Phylogeny	-2215.95868922297	57.560914201205	0.802400705521137	0.00744797393123085
PC2	Phylogeny_Greenhouse	-2214.8703962491	57.6811361138514	0.804333630503415	0.00770433119336273
PC2	Phylogeny	-2214.03901496634	58.3744239171743	0.801538656471078	0.00765784712210183
PC2	P	-1423.80053044663	54.543001493388	0.0231557726052002	0.0125359789965605
PC2	P_Greenhouse	-1421.86691792525	54.3735836138871	0.0258282993950309	0.0131947636115866
PC2	Greenhouse	-1412.8299414564	55.5766923642048	0.00283745371846456	0.00388425265830331
