# Supplementary material for: Root traits correlate with crop rhizosphere microbiome diversity independent of legume relatedness
Source: ISME Commun. 2026 Apr 14;6(1):ycag087. doi: 10.1093/ismeco/ycag087 (PMC13155103; doi:10.1093/ismeco/ycag087)
Supplement: TableS3_ycag087 [file tables3_ycag087.zip › TableS3_ycag087.csv]

Type	Variable	Variables	WAIC	WAIC SE	Bayes_R2_Mean	Bayes_R2_SD	Species	Phylogeny	Phosphorus	Greenhouse
Alpha diversity	Chao1	Species_Phylogeny	-693.24	55.47	0.44	0.03	X	X
Alpha diversity	Chao1	Species	-693.06	55.56	0.44	0.03	X
Alpha diversity	Chao1	Phylogeny	-692.99	55.85	0.43	0.03		X
Alpha diversity	Chao1	Phylogeny_Species_Greenhouse	-692.42	55.49	0.44	0.03	X	X		X
Alpha diversity	Chao1	Phylogeny_Greenhouse	-692.26	55.83	0.44	0.03		X		X
Alpha diversity	Chao1	Species_Greenhouse	-691.84	55.54	0.44	0.03	X			X
Alpha diversity	Chao1	Species_P	-691.67	55.04	0.44	0.03	X		X
Alpha diversity	Chao1	Species_Phylogeny_P	-691.63	55.13	0.44	0.03	X	X	X
Alpha diversity	Chao1	Phylogeny_P	-691.55	55.35	0.43	0.03		X	X
Alpha diversity	Chao1	Species_P_Greenhouse	-690.58	54.97	0.44	0.03	X		X	X
Alpha diversity	Chao1	Phylogeny_Species_Greenhouse_P	-690.53	55.06	0.44	0.03
Alpha diversity	Chao1	Phylogeny_P_Greenhouse	-690.51	55.25	0.44	0.03		X	X	X
Alpha diversity	Chao1	Greenhouse	-423.51	42.04	0.01	0.01				X
Alpha diversity	Chao1	P	-423.49	41.74	0.00	0.00			X
Alpha diversity	Chao1	P_Greenhouse	-421.92	41.69	0.01	0.01			X	X
Alpha diversity	PC1	P	-135.04	25.97	0.00	0.00			X
Beta diversity	PC1	Species_Greenhouse	-677.51	42.16	0.67	0.01	X			X
Beta diversity	PC1	Phylogeny_Species_Greenhouse	-677.47	42.00	0.67	0.01	X	X		X
Beta diversity	PC1	Species_Phylogeny	-676.65	41.01	0.67	0.01	X	X
Beta diversity	PC1	Species	-676.53	41.27	0.67	0.01
Beta diversity	PC1	Species_P_Greenhouse	-676.37	42.37	0.67	0.01
Beta diversity	PC1	Phylogeny_Species_Greenhouse_P	-675.91	42.47	0.67	0.01
Beta diversity	PC1	Species_P	-675.25	41.48	0.67	0.01
Beta diversity	PC1	Species_Phylogeny_P	-673.58	42.34	0.67	0.01
Beta diversity	PC1	Phylogeny_Greenhouse	-671.42	41.17	0.67	0.02
Beta diversity	PC1	Phylogeny	-670.92	40.25	0.66	0.02
Beta diversity	PC1	Phylogeny_P_Greenhouse	-670.47	41.41	0.67	0.02
Beta diversity	PC1	Phylogeny_P	-669.27	40.49	0.66	0.02
Beta diversity	PC1	Greenhouse	-134.90	26.01	0.00	0.01
Beta diversity	PC1	P_Greenhouse	-133.15	25.98	0.01	0.01
Beta diversity	PC2	Species	-638.01	34.30	0.41	0.03
Beta diversity	PC2	Species_Phylogeny	-637.96	34.52	0.41	0.03
Beta diversity	PC2	Species_Phylogeny_P	-636.56	34.40	0.41	0.03
Beta diversity	PC2	Species_P	-636.35	34.23	0.41	0.03
Beta diversity	PC2	Species_Greenhouse	-636.31	34.22	0.41	0.03
Beta diversity	PC2	Phylogeny_Species_Greenhouse	-635.76	34.36	0.41	0.03
Beta diversity	PC2	Species_P_Greenhouse	-634.51	34.10	0.41	0.03
Beta diversity	PC2	Phylogeny_Species_Greenhouse_P	-634.32	34.27	0.41	0.03
Beta diversity	PC2	Phylogeny	-632.90	35.06	0.40	0.03
Beta diversity	PC2	Phylogeny_P	-631.25	35.03	0.40	0.03
Beta diversity	PC2	Phylogeny_Greenhouse	-631.07	34.98	0.40	0.03
Beta diversity	PC2	Phylogeny_P_Greenhouse	-629.75	34.88	0.40	0.03
Beta diversity	PC2	P	-389.42	28.47	0.00	0.00
Beta diversity	PC2	Greenhouse	-389.18	28.27	0.00	0.00
Beta diversity	PC2	P_Greenhouse	-387.55	28.50	0.01	0.01
