# Supplementary material for: Root traits correlate with crop rhizosphere microbiome diversity independent of legume relatedness
Source: ISME Commun. 2026 Apr 14;6(1):ycag087. doi: 10.1093/ismeco/ycag087 (PMC13155103; doi:10.1093/ismeco/ycag087)
Supplement: TableS4_ycag087 [file tables4_ycag087.zip › TableS4_ycag087.csv]

Trait	Model	WAIC	SE	Bayes_R2_Mean	Bayes_R2_SD
Avg	Root_Avg_Diameter_Species_Greenhouse	-1440.30998628397	100.333766279879	0.637145018160561	0.0172989508656876
Avg	Root_Avg_Diameter_Species_Phylogeny_P	-1438.0604820137	100.713326064806	0.630917851829969	0.0175182830880897
Avg	Root_Avg_Diameter_Species_P_Greenhouse	-1437.82763713368	101.062601996068	0.637115509038904	0.0175365075441257
Avg	Root_Avg_Diameter_Phylogeny_Species_Greenhouse_P	-1437.69986584732	100.716171024102	0.637947671129636	0.0170480143135784
Avg	Root_Avg_Diameter_Phylogeny_Species_Greenhouse	-1437.13254475826	102.661481378547	0.638167102310904	0.0171934850136275
Avg	Root_Avg_Diameter_Species_Phylogeny	-1436.83723327788	101.235685291498	0.629850072463827	0.0175444798607673
Avg	Root_Avg_Diameter_Species	-1435.69725255858	102.247780361904	0.629832471273952	0.0176604546558383
Avg	Root_Avg_Diameter_Species_P	-1434.76156769523	101.153271196541	0.629295727925726	0.0175097489770429
Avg	Root_Avg_Diameter_Phylogeny_Greenhouse	-1432.46770735563	99.0297482668815	0.631388155440179	0.0184848369552845
Avg	Root_Avg_Diameter_Phylogeny	-1429.48836357105	99.9336027004962	0.623479700613003	0.0178017119956103
Avg	Root_Avg_Diameter_Phylogeny_P_Greenhouse	-1429.06809659225	99.4743234041583	0.631159804597663	0.0185679733458356
Avg	Root_Avg_Diameter_Phylogeny_P	-1427.87110711459	99.5631962791722	0.623335508389863	0.0180910699818769
Avg	Root_Avg_Diameter_Greenhouse	-1002.55424548456	42.1851243122909	0.00500054454299108	0.00649105944763813
Avg	Root_Avg_Diameter_P	-1002.46012405058	42.420287936363	0.0021865707327988	0.00299229116797038
Avg	Root_Avg_Diameter_P_Greenhouse	-1000.5848366006	42.0279538306878	0.00734201808790966	0.00743463376686398
C	Root_C_root_percent_Species_P_Greenhouse	2351.62859852	399.702805452744	0.517287405561484	0.0236119806301421
C	Root_C_root_percent_Phylogeny_P	2353.42615539108	405.68643727416	0.508955376344357	0.0229517048204898
C	Root_C_root_percent_Species_Phylogeny_P	2354.14454591233	405.174656879203	0.513468483389622	0.0230569631063508
C	Root_C_root_percent_Phylogeny_P_Greenhouse	2354.29003262364	407.503962514854	0.513094685298388	0.0234880017616893
C	Root_C_root_percent_Species	2355.70097180113	397.952359261746	0.508800894902819	0.0230195464241103
C	Root_C_root_percent_Species_Phylogeny	2356.80651033718	402.798185971721	0.510699267505011	0.0229723854058672
C	Root_C_root_percent_Species_Greenhouse	2361.21148732948	404.579513073115	0.515580611709757	0.023169821293287
C	Root_C_root_percent_Phylogeny_Species_Greenhouse_P	2363.19592721285	414.822846856994	0.518400329215333	0.0227661440688518
C	Root_C_root_percent_Species_P	2363.83196396105	410.524528781619	0.511149605561397	0.0237434968679968
C	Root_C_root_percent_Phylogeny_Greenhouse	2364.54551447172	413.249402622604	0.510432061908441	0.0235692786038736
C	Root_C_root_percent_Phylogeny_Species_Greenhouse	2364.54715549773	412.092476986565	0.516217606031199	0.0233075085879915
C	Root_C_root_percent_Phylogeny	2373.42209032314	420.512976983087	0.505333433722578	0.0238723096411998
C	Root_C_root_percent_Greenhouse	2586.4365371691	174.687935723676	0.00663154547203315	0.00750378209328526
C	Root_C_root_percent_P_Greenhouse	2588.3360468316	178.71406658512	0.0135355143549978	0.010787287507603
C	Root_C_root_percent_P	2588.62426166146	181.234666427809	0.00699277940110627	0.0069792525068016
Fine	Root_Fine_Coarse_Species_Phylogeny	7486.61650315154	57.848916900507	0.635709230787582	0.0172325566818935
Fine	Root_Fine_Coarse_Species_Greenhouse	7486.71370597144	57.328881406579	0.638605563895743	0.0174465099658376
Fine	Root_Fine_Coarse_Species	7486.7152498307	57.9400173472108	0.635887680876069	0.0171686194422987
Fine	Root_Fine_Coarse_Phylogeny_Species_Greenhouse	7487.1042942571	57.469396703529	0.638711730094659	0.0174664277958019
Fine	Root_Fine_Coarse_Species_Phylogeny_P	7487.47004268457	57.7962882992058	0.636100854025317	0.0170788633323069
Fine	Root_Fine_Coarse_Species_P	7488.45426181295	57.8410091174165	0.635438662267216	0.0172514361717387
Fine	Root_Fine_Coarse_Species_P_Greenhouse	7488.69880491431	57.4348759501818	0.638567431707296	0.0169891624631462
Fine	Root_Fine_Coarse_Phylogeny_Species_Greenhouse_P	7489.87832141882	57.6418918662025	0.638669818256926	0.0169536662415375
Fine	Root_Fine_Coarse_Phylogeny	7492.29947724189	57.3701451335694	0.631536525561975	0.0178761090012564
Fine	Root_Fine_Coarse_Phylogeny_Greenhouse	7493.05403795825	56.9661538216456	0.634820248741281	0.0178192914638973
Fine	Root_Fine_Coarse_Phylogeny_P_Greenhouse	7495.34429574196	56.9257346627168	0.633764362579123	0.0179163296326942
Fine	Root_Fine_Coarse_Phylogeny_P	7495.63707837606	57.2994130551509	0.631029421073032	0.0185278381410771
Fine	Root_Fine_Coarse_Greenhouse	7938.18492718343	42.6851111504722	0.00301848121631438	0.00416713342850784
Fine	Root_Fine_Coarse_P	7938.40847480111	42.7943950942332	0.0021745714148063	0.00290694324937256
Fine	Root_Fine_Coarse_P_Greenhouse	7940.61836803618	42.9214289714161	0.00524339029572245	0.00517214703098815
N	Root_N_root_percent_Phylogeny_P_Greenhouse	799.05763749299	90.1063194811287	0.747214491435522	0.0113100345584283
N	Root_N_root_percent_Species_P_Greenhouse	799.144583714821	93.1503677191773	0.747993105516542	0.010999407522664
N	Root_N_root_percent_Phylogeny_Species_Greenhouse_P	799.160296284748	93.1184846295029	0.74854342397521	0.0109447887814307
N	Root_N_root_percent_Phylogeny_Greenhouse	804.724727047554	87.1947396765579	0.743973477393878	0.0112781197722113
N	Root_N_root_percent_Species_Greenhouse	805.271616619755	89.8080425278462	0.743878738688924	0.0113900544779656
N	Root_N_root_percent_Phylogeny_Species_Greenhouse	805.580216619734	89.7247124714088	0.744485151136911	0.0112966946366099
N	Root_N_root_percent_Species_P	820.710202938594	89.5991001508134	0.73054418639261	0.0114570935414556
N	Root_N_root_percent_Species_Phylogeny_P	820.933840320686	88.7854152453109	0.730751202403992	0.0115750768091281
N	Root_N_root_percent_Phylogeny_P	821.038733599854	86.18717649634	0.729832122746779	0.0115262309574766
N	Root_N_root_percent_Species_Phylogeny	825.986388917513	85.432243820464	0.726582446544052	0.0120006544900938
N	Root_N_root_percent_Species	826.205743595284	86.5155076754323	0.726619307117168	0.0116173364635886
N	Root_N_root_percent_Phylogeny	826.356909599101	83.4552790471031	0.726066179127825	0.0116720263593156
N	Root_N_root_percent_Greenhouse	1418.0027173224	26.2981993798751	0.0100938798603496	0.010324650101102
N	Root_N_root_percent_P	1418.07767779096	26.6858320106219	0.00411926794940184	0.00493716585563899
N	Root_N_root_percent_P_Greenhouse	1418.68692862073	26.6139378573351	0.014485749612022	0.0115808230116019
RTD	Root_RTD_Phylogeny_Greenhouse	10118.1092797561	570.481536513093	0.151807014814651	0.0299898529968947
RTD	Root_RTD_Phylogeny_Species_Greenhouse	10125.9231383657	585.400740154825	0.162098160801247	0.0312238594941642
RTD	Root_RTD_Species_P	10127.0454791267	591.596328347303	0.156651948967191	0.0292212240972128
RTD	Root_RTD_Species_P_Greenhouse	10127.8107538535	590.776996195927	0.161865333868702	0.0306521490711326
RTD	Root_RTD_Species_Phylogeny	10130.5507865357	592.421833785702	0.155908184345229	0.0302190486337539
RTD	Root_RTD_Species	10130.5783269952	594.88235299895	0.160054468956699	0.032527867374338
RTD	Root_RTD_Phylogeny	10134.4758112172	589.313988822018	0.145844181286053	0.030234397244779
RTD	Root_RTD_Species_Phylogeny_P	10136.9922080348	598.239728152616	0.159707607054905	0.0304290586499149
RTD	Root_RTD_Phylogeny_P	10137.3433087137	589.749708984216	0.149653517404103	0.0304116607795208
RTD	Root_RTD_Phylogeny_Species_Greenhouse_P	10139.5584174572	598.515146532871	0.165368935069697	0.0310939049387582
RTD	Root_RTD_Phylogeny_P_Greenhouse	10141.6151103402	592.140278415464	0.155276994156195	0.0306650456638412
RTD	Root_RTD_Species_Greenhouse	10148.8382527982	612.036931241236	0.156722785267168	0.0315605698356416
RTD	Root_RTD_Greenhouse	10168.1441527555	557.441040331552	0.0044635835861554	0.00584960321985741
RTD	Root_RTD_P_Greenhouse	10180.227489519	567.276391573717	0.00951322448043891	0.00826502641897093
RTD	Root_RTD_P	10184.0811298894	574.463236152604	0.00517419020028233	0.00568597460458895
SRL	Root_SRL_Species_Greenhouse	11107.7515745437	151.596432218934	0.486169075785039	0.0260237122733382
SRL	Root_SRL_Phylogeny_Species_Greenhouse	11110.7997504764	154.038946424031	0.487430773831285	0.025303020879837
SRL	Root_SRL_Phylogeny_Species_Greenhouse_P	11110.999513672	152.850349358795	0.485689703767158	0.0260556318877922
SRL	Root_SRL_Species_P	11111.1879753298	150.772289897866	0.478473091082894	0.0258811972661909
SRL	Root_SRL_Species_P_Greenhouse	11111.8664130957	153.353260181036	0.484778058420891	0.0263331922767415
SRL	Root_SRL_Species	11112.0751032322	153.15325954444	0.479549630523459	0.0253609118397423
SRL	Root_SRL_Species_Phylogeny	11112.280515452	153.474599080754	0.479295693257291	0.0254281752038659
SRL	Root_SRL_Species_Phylogeny_P	11112.3974572632	152.302838894789	0.478535172219386	0.0248668168113271
SRL	Root_SRL_Phylogeny_Greenhouse	11114.5813999004	149.246686988628	0.478232893430723	0.0260843881275549
SRL	Root_SRL_Phylogeny	11114.641832878	148.120873732879	0.470012292154602	0.0255533297323007
SRL	Root_SRL_Phylogeny_P_Greenhouse	11117.4115728508	150.451356991349	0.477517231878661	0.0263333983752787
SRL	Root_SRL_Phylogeny_P	11119.1949149957	150.132122235327	0.470380558603535	0.0262137611199398
SRL	Root_SRL_P	11379.3624808394	96.0316712172871	0.00284032759484622	0.00381869234868477
SRL	Root_SRL_P_Greenhouse	11379.4294464714	95.1443147125381	0.00950941585482388	0.00907048466306426
SRL	Root_SRL_Greenhouse	11380.8519350699	94.9625941032047	0.0149572635687421	0.0179379303905762
